# Supplementary material for: Improved Prognostic Stratification with the FIGO 2023 Staging System in Endometrial Cancer: Real-World Validation in 2969 Patients
Source: Cancers (Basel). 2025 Sep 1;17(17):2871. doi: 10.3390/cancers17172871 (PMC12427876; doi:10.3390/cancers17172871)
Supplement: Supplementary file 1 [file cancers-17-02871-s001.zip]

Archive with 1 entries (1 files):
- cancers-3829283-supplementary.pdf
